# Supplementary material for: Effect of a Diet-Induced Obesity on the Progeny Response in a Murine Model
Source: Nutrients. 2023 Nov 30;15(23):4970. doi: 10.3390/nu15234970 (PMC10708177; doi:10.3390/nu15234970)
Supplement: Supplementary file 1 [file nutrients-15-04970-s001.zip]

Archive with 2 entries (2 files):
- nutrients-2632981-S1.xlsx
- nutrients-2632981-supplementary.pdf
